# Supplementary material for: Turning Characteristics of the More-Affected Side in Parkinson’s Disease Patients with Freezing of Gait
Source: Sensors (Basel). 2020 May 30;20(11):3098. doi: 10.3390/s20113098 (PMC7309092; doi:10.3390/s20113098)
Supplement: Supplementary file 1 [file sensors-20-03098-s001.zip]

Archive with 3 entries (3 files):
- Supplementary file S1. IRB number.pdf
- Supplementary file S2. Research data (raw data).xlsx
- Supplementary file S3. List of levodopa-equivalent dose.xlsx
