# Supplementary material for: Turning Characteristics of the More-Affected Side in Parkinson’s Disease Patients with Freezing of Gait
Source: Sensors (Basel). 2020 May 30;20(11):3098. doi: 10.3390/s20113098 (PMC7309092; doi:10.3390/s20113098)
Supplement: Supplementary file 1 [file sensors-20-03098-s001.zip › Supplementary file S2. Research data (raw data).xlsx]

## Sheet: PD
360° turning of inner step of more affected side(IMA)										360° turning of outer step of more affected side(OMA)
Number	Total step	Total duration	Step width	Inner step length	Outer step length	Area of COM	AP RMS distance of COM	ML RMS distance of COM		Number	Total step	Total duration	Step width	Inner step length	Outer step length	Area of COM	AP RMS distance of COM	ML RMS distance of COM
1	7	3.63667	0.18861	0.304906	0.37771	2.21494	0.15886	0.19349		1	7	3.59667	0.107712	0.355154	0.343931	1.9415	0.138762	0.165783
2	9	3.73333	0.0691567	0.4466	0.431541	1.76828	0.133143	0.142477		2	8.33333	3.64	0.034194	0.427875	0.461009	2.2213	0.158291	0.195849
3	10.3333	3.65667	0.0395267	0.260806	0.316427	1.60025	0.119727	0.127147		3	13	8.95	0.074882	0.333261	0.327086	1.3937	0.111097	0.10279
4	13.6667	6.06333	0.101314	0.321029	0.327483	2.54124	0.195366	0.224926		4	15.6667	10.32	0.0848363	0.472963	0.434832	2.47556	0.200477	0.206062
5	9.66667	4.55667	0.064395	0.430257	0.404351	2.94296	0.262449	0.257112		5	10.3333	4.63667	0.0515773	0.437514	0.426795	2.71148	0.220043	0.236711
6	13	5.35333	0.110997	0.397282	0.314324	2.64189	0.220756	0.224868		6	9	3.68	0.111219	0.291048	0.311998	2.47353	0.20569	0.212314
7	5	2.37333	0.39055	0.431021	0.431192	3.05784	0.264992	0.291184		7	5.66667	2.88	0.14265	0.349746	0.390278	2.38017	0.181236	0.206329
8	9	4.87	0.08134	0.3761	0.356803	2.5021	0.249087	0.141707		8	8.33333	4.63	0.089578	0.34297	0.374533	2.5336	0.229036	0.182144
9	9.66667	5.14667	0.175555	0.347595	0.407528	2.47273	0.211858	0.193991		9	11.6667	6.39	0.057477	0.334567	0.401351	2.92728	0.251211	0.259558
10	12.3333	4.99333	0.160543	0.391412	0.372637	2.51874	0.189169	0.225304		10	11.6667	4.71	0.0405713	0.383207	0.394125	2.97499	0.239145	0.288191
11	7.66667	2.80333	0.230428	0.544477	0.494387	1.88664	0.145586	0.150537		11	8.33333	3.13	0.122151	0.531321	0.507843	2.27229	0.17542	0.191393
12	11	4.48	0.091444	0.438705	0.455845	2.48019	0.181273	0.224339		12	10.3333	4.28333	0.160538	0.417933	0.461424	2.28049	0.181791	0.186188
13	7.66667	3.7	0.0751833	0.357664	0.271251	3.33898	0.367966	0.341915		13	11	4.15667	0.0781437	0.316796	0.279953	1.04543	0.0246422	0.108828
14	10.3333	5.15667	0.18601	0.426873	0.398888	2.19402	0.172733	0.179162		14	12.3333	6.01	0.0748177	0.403287	0.398712	2.51495	0.188086	0.223928
15	7.66667	4.08667	0.0928607	0.387567	0.41013	3.28769	0.377456	0.386507		15	7.66667	2.92333	0.165687	0.427351	0.446542	1.06189	0.0800635	0.0813887
16	7.66667	4.04	0.198522	0.494097	0.503931	3.30664	0.380964	0.374093		16	7	2.59667	0.06857	0.489669	0.477043	0.907877	0.0702367	0.0663692
17	15	6.97333	0.0738433	0.369512	0.321797	1.06439	0.508795	0.507351		17	13.6667	7.81333	0.079741	0.383643	0.325567	2.1423	0.177582	0.166154
18	7	3.00667	0.0620967	0.467617	0.501567	2.28327	0.177225	0.190972		18	9.66667	3.21667	0.116226	0.490736	0.550607	2.29382	0.190441	0.17967
19	11	4.58333	0.119087	0.39852	0.391545	2.3413	0.459714	0.48205		19	11.6667	4.14	0.121524	0.42379	0.381041	1.47429	0.0951972	0.129067
20	5.66667	2.71667	0.188681	0.440583	0.45234	2.73897	0.433313	0.44943		20	6	2.465	0.0603993	0.435178	0.443024	1.76925	0.0960031	0.168157
21	7	3.33333	0.100673	0.454335	0.464855	3.13796	0.432737	0.388003		21	9	3.32333	0.114956	0.442042	0.47272	2.23592	0.116436	0.222222
22	9	6.34333	0.09598	0.427598	0.501467	1.54521	0.518539	0.494102		22	8.33333	3.58333	0.140143	0.46177	0.42639	2.89833	0.0889326	0.335726
23	9	5.11333	0.0809267	0.389556	0.456834	2.20297	0.52498	0.498454		23	12.3333	6.40667	0.115711	0.413095	0.351913	3.79583	0.106623	0.459635
24	5.66667	3.37	0.16027	0.271391	0.236111	2.24054	0.177225	0.183274		24	11	4.62	0.065722	0.365513	0.328391	2.70315	0.213226	0.241107
540° turning of inner step of more affected side(IMA)										540° turning of outer step of more affected side(OMA)
Number	Total step	Total duration	Step width	Inner step length	Outer step length	Area of COM	AP RMS distance of COM	ML RMS distance of COM		Number	Total step	Total duration	Step width	Inner step length	Outer step length	Area of COM	AP RMS distance of COM	ML RMS distance of COM
1	9.66667	5.01333	0.248745	0.544397	0.391511	1.98699	0.148242	0.165392		1	8.33333	3.92333	0.119288	0.317898	0.314866	1.82729	0.136149	0.148111
2	11	4.415	0.203122	0.546902	0.386084	1.40724	0.0901942	0.123222		2	9	4.77	0.0810093	0.234512	0.479212	1.57708	0.105727	0.136139
3	17	6.145	0.057785	0.448757	0.249565	1.58073	0.124296	0.120066		3	9.66667	5.85667	0.117778	0.35246	0.279791	1.22497	0.0837058	0.102403
4	14.3333	6.53333	0.140677	0.439798	0.291778	2.05638	0.161964	0.164683		4	13	16.2367	0.0234023	0.46075	0.310303	1.99054	0.151098	0.161692
5	13	6.35667	0.106593	0.529607	0.472054	2.95838	0.241021	0.275773		5	12.3333	8.54	0.131253	0.562599	0.418554	2.70832	0.227495	0.229758
6	14.3333	6.07667	0.04718	0.421707	0.291999	2.54302	0.202378	0.21717		6	9	3.72	0.133691	0.323895	0.293843	2.57608	0.220763	0.206309
7	9	4.9	0.41884	0.626667	0.425411	2.77011	0.226612	0.245603		7	9	4.82	0.106395	0.212796	0.431595	2.24449	0.172341	0.188347
8	13	7.38667	0.02434	0.511052	0.382549	2.25368	0.206574	0.155056		8	8.33333	4.20667	0.0722433	0.498245	0.390958	2.3777	0.200655	0.186185
9	14.3333	7.52	0.0817133	0.472512	0.392854	2.57002	0.208344	0.218845		9	11	6.05	0.149721	0.425722	0.417113	2.05585	0.178431	0.145743
10	13.6667	5.43333	0.145849	0.464955	0.393906	2.56416	0.185766	0.234919		10	16.3333	6.98667	0.098711	0.363833	0.410803	2.95372	0.236717	0.277932
11	11.6667	4.27667	0.187617	0.55171	0.492114	1.86127	0.145559	0.146693		11	8.33333	3.03	0.114331	0.368169	0.483103	3.11263	0.267688	0.299781
12	11.6667	4.64333	0.151833	0.546245	0.396633	2.08774	0.148778	0.181707		12	13	6.56667	0.146688	0.420424	0.425181	1.87515	0.150014	0.144083
13	12.3333	8.54667	0.0977563	0.270552	0.231805	3.33398	0.375715	0.353022		13	8.33333	5.29667	0.132765	0.345484	0.278171	2.06826	0.0424917	0.224133
14	16.3333	8.30667	0.12868	0.487236	0.318561	1.88877	0.134648	0.16049		14	11	9.87333	0.083096	0.464847	0.365384	2.07205	0.148739	0.179403
15	7	5.38667	0.16292	0.356667	0.551295	3.07386	0.418332	0.404021		15	8.33333	4.94667	0.176675	0.540211	0.479402	1.61872	0.121569	0.129117
16	11	9.03	0.12886	0.38701	0.478999	3.29159	0.364921	0.405167		16	8.33333	3.79	0.114159	0.481827	0.536891	1.38038	0.0955141	0.115357
17	17	7.46	0.0315367	0.422351	0.310691	2.15989	0.45485	0.46916		17	15	13.5633	0.161496	0.395204	0.440541	1.71791	0.148477	0.117248
18	9	4.34333	0.0464233	0.401626	0.464375	2.01946	0.163626	0.158239		18	10.3333	3.8	0.158621	0.433889	0.652151	2.28746	0.155842	0.209113
19	13	5.42333	0.118283	0.478263	0.390931	2.55977	0.440655	0.448671		19	16.3333	6.75667	0.0951913	0.483074	0.577907	1.37372	0.101832	0.108678
20	9	6.15	0.11805	0.44077	0.432004	2.89262	0.389076	0.429711		20	10.3333	4.49667	0.142028	0.558628	0.47246	1.11159	0.0644046	0.0968704
21	11.6667	5.4	0.1822	0.297334	0.412016	3.13994	0.386402	0.436145		21	10.3333	4.88667	0.130548	0.395176	0.44117	1.44301	0.101514	0.120822
22	9.66667	11.1833	0.167628	0.33107	0.48483	3.18264	0.418929	0.390927		22	8.33333	4.86333	0.167652	0.322948	0.415689	2.04846	0.0813873	0.21266
23	14.3333	7.48667	0.167004	0.374646	0.409584	1.40234	0.504827	0.485148		23	13	7.68333	0.144863	0.512624	0.33018	2.88188	0.12323	0.335861
24	13	8.80667	0.14575	0.300702	0.289942	2.12846	0.151326	0.187625		24	11	6.52	0.140719	0.493637	0.392416	2.74541	0.237286	0.227956

## Sheet: Freezers
360° turning of inner step of more affected side(IMA)										360° turning of outer step of more affected side(OMA)
Number	Total step	Total duration	Step width	Inner step length	Outer step length	Area of COM	AP RMS distance of COM	ML RMS distance of COM		Number	Total step	Total duration	Step width	Inner step length	Outer step length	Area of COM	AP RMS distance of COM	ML RMS distance of COM
1	7	3.63667	0.18861	0.304906	0.37771	2.21494	0.15886	0.19349		1	7	3.59667	0.107712	0.355154	0.343931	1.9415	0.138762	0.165783
2	9	3.73333	0.0691567	0.4466	0.431541	1.76828	0.133143	0.142477		2	8.33333	3.64	0.034194	0.427875	0.461009	2.2213	0.158291	0.195849
3	10.3333	3.65667	0.0395267	0.260806	0.316427	1.60025	0.119727	0.127147		3	13	8.95	0.074882	0.333261	0.327086	1.3937	0.111097	0.10279
4	13.6667	6.06333	0.101314	0.321029	0.327483	2.54124	0.195366	0.224926		4	15.6667	10.32	0.0848363	0.472963	0.434832	2.47556	0.200477	0.206062
5	9.66667	4.55667	0.064395	0.430257	0.404351	2.94296	0.262449	0.257112		5	10.3333	4.63667	0.0515773	0.437514	0.426795	2.71148	0.220043	0.236711
6	13	5.35333	0.110997	0.397282	0.314324	2.64189	0.220756	0.224868		6	9	3.68	0.111219	0.291048	0.311998	2.47353	0.20569	0.212314
7	5	2.37333	0.39055	0.431021	0.431192	3.05784	0.264992	0.291184		7	5.66667	2.88	0.14265	0.349746	0.390278	2.38017	0.181236	0.206329
8	9	4.87	0.08134	0.3761	0.356803	2.5021	0.249087	0.141707		8	8.33333	4.63	0.089578	0.34297	0.374533	2.5336	0.229036	0.182144
9	9.66667	5.14667	0.175555	0.347595	0.407528	2.47273	0.211858	0.193991		9	11.6667	6.39	0.057477	0.334567	0.401351	2.92728	0.251211	0.259558
10	12.3333	4.99333	0.160543	0.391412	0.372637	2.51874	0.189169	0.225304		10	11.6667	4.71	0.0405713	0.383207	0.394125	2.97499	0.239145	0.288191
11	7.66667	2.80333	0.230428	0.544477	0.494387	1.88664	0.145586	0.150537		11	8.33333	3.13	0.122151	0.531321	0.507843	2.27229	0.17542	0.191393
12	11	4.48	0.091444	0.438705	0.455845	2.48019	0.181273	0.224339		12	10.3333	4.28333	0.160538	0.417933	0.461424	2.28049	0.181791	0.186188
540° turning of inner step of more affected side(IMA)										540° turning of outer step of more affected side(OMA)
Number	Total step	Total duration	Step width	Inner step length	Outer step length	Area of COM	AP RMS distance of COM	ML RMS distance of COM		Number	Total step	Total duration	Step width	Inner step length	Outer step length	Area of COM	AP RMS distance of COM	ML RMS distance of COM
1	9.66667	5.01333	0.248745	0.544397	0.391511	1.98699	0.148242	0.165392		1	8.33333	3.92333	0.119288	0.317898	0.314866	1.82729	0.136149	0.148111
2	11	4.415	0.203122	0.546902	0.386084	1.40724	0.0901942	0.123222		2	9	4.77	0.0810093	0.234512	0.479212	1.57708	0.105727	0.136139
3	17	6.145	0.057785	0.448757	0.249565	1.58073	0.124296	0.120066		3	9.66667	5.85667	0.117778	0.35246	0.279791	1.22497	0.0837058	0.102403
4	14.3333	6.53333	0.140677	0.439798	0.291778	2.05638	0.161964	0.164683		4	13	16.2367	0.0234023	0.46075	0.310303	1.99054	0.151098	0.161692
5	13	6.35667	0.106593	0.529607	0.472054	2.95838	0.241021	0.275773		5	12.3333	8.54	0.131253	0.562599	0.418554	2.70832	0.227495	0.229758
6	14.3333	6.07667	0.04718	0.421707	0.291999	2.54302	0.202378	0.21717		6	9	3.72	0.133691	0.323895	0.293843	2.57608	0.220763	0.206309
7	9	4.9	0.41884	0.626667	0.425411	2.77011	0.226612	0.245603		7	9	4.82	0.106395	0.212796	0.431595	2.24449	0.172341	0.188347
8	13	7.38667	0.02434	0.511052	0.382549	2.25368	0.206574	0.155056		8	8.33333	4.20667	0.0722433	0.498245	0.390958	2.3777	0.200655	0.186185
9	14.3333	7.52	0.0817133	0.472512	0.392854	2.57002	0.208344	0.218845		9	11	6.05	0.149721	0.425722	0.417113	2.05585	0.178431	0.145743
10	13.6667	5.43333	0.145849	0.464955	0.393906	2.56416	0.185766	0.234919		10	16.3333	6.98667	0.098711	0.363833	0.410803	2.95372	0.236717	0.277932
11	11.6667	4.27667	0.187617	0.55171	0.492114	1.86127	0.145559	0.146693		11	8.33333	3.03	0.114331	0.368169	0.483103	3.11263	0.267688	0.299781
12	11.6667	4.64333	0.151833	0.546245	0.396633	2.08774	0.148778	0.181707		12	13	6.56667	0.146688	0.420424	0.425181	1.87515	0.150014	0.144083

## Sheet: Non-freezers
360° turning of inner step of more affected side(IMA)										360° turning of outer step of more affected side(OMA)
Number	Total step	Total duration	Step width	Inner step length	Outer step length	Area of COM	AP RMS distance of COM	ML RMS distance of COM		Number	Total step	Total duration	Step width	Inner step length	Outer step length	Area of COM	AP RMS distance of COM	ML RMS distance of COM
1	7.66667	3.7	0.0751833	0.357664	0.271251	3.33898	0.367966	0.341915		1	11	4.15667	0.0781437	0.316796	0.279953	1.04543	0.0246422	0.108828
2	10.3333	5.15667	0.18601	0.426873	0.398888	2.19402	0.172733	0.179162		2	12.3333	6.01	0.0748177	0.403287	0.398712	2.51495	0.188086	0.223928
3	7.66667	4.08667	0.0928607	0.387567	0.41013	3.28769	0.377456	0.386507		3	7.66667	2.92333	0.165687	0.427351	0.446542	1.06189	0.0800635	0.0813887
4	7.66667	4.04	0.198522	0.494097	0.503931	3.30664	0.380964	0.374093		4	7	2.59667	0.06857	0.489669	0.477043	0.907877	0.0702367	0.0663692
5	15	6.97333	0.0738433	0.369512	0.321797	1.06439	0.508795	0.507351		5	13.6667	7.81333	0.079741	0.383643	0.325567	2.1423	0.177582	0.166154
6	7	3.00667	0.0620967	0.467617	0.501567	2.28327	0.177225	0.190972		6	9.66667	3.21667	0.116226	0.490736	0.550607	2.29382	0.190441	0.17967
7	11	4.58333	0.119087	0.39852	0.391545	2.3413	0.459714	0.48205		7	11.6667	4.14	0.121524	0.42379	0.381041	1.47429	0.0951972	0.129067
8	5.66667	2.71667	0.188681	0.440583	0.45234	2.73897	0.433313	0.44943		8	6	2.465	0.0603993	0.435178	0.443024	1.76925	0.0960031	0.168157
9	7	3.33333	0.100673	0.454335	0.464855	3.13796	0.432737	0.388003		9	9	3.32333	0.114956	0.442042	0.47272	2.23592	0.116436	0.222222
10	9	6.34333	0.09598	0.427598	0.501467	1.54521	0.518539	0.494102		10	8.33333	3.58333	0.140143	0.46177	0.42639	2.89833	0.0889326	0.335726
11	9	5.11333	0.0809267	0.389556	0.456834	2.20297	0.52498	0.498454		11	12.3333	6.40667	0.115711	0.413095	0.351913	3.79583	0.106623	0.459635
12	5.66667	3.37	0.16027	0.271391	0.236111	2.24054	0.177225	0.183274		12	11	4.62	0.065722	0.365513	0.328391	2.70315	0.213226	0.241107
540° turning of inner step of more affected side(IMA)										540° turning of outer step of more affected side(OMA)
Number	Total step	Total duration	Step width	Inner step length	Outer step length	Area of COM	AP RMS distance of COM	ML RMS distance of COM		Number	Total step	Total duration	Step width	Inner step length	Outer step length	Area of COM	AP RMS distance of COM	ML RMS distance of COM
1	12.3333	8.54667	0.0977563	0.270552	0.231805	3.33398	0.375715	0.353022		1	8.33333	5.29667	0.132765	0.345484	0.278171	2.06826	0.0424917	0.224133
2	16.3333	8.30667	0.12868	0.487236	0.318561	1.88877	0.134648	0.16049		2	11	9.87333	0.083096	0.464847	0.365384	2.07205	0.148739	0.179403
3	7	5.38667	0.16292	0.356667	0.551295	3.07386	0.418332	0.404021		3	8.33333	4.94667	0.176675	0.540211	0.479402	1.61872	0.121569	0.129117
4	11	9.03	0.12886	0.38701	0.478999	3.29159	0.364921	0.405167		4	8.33333	3.79	0.114159	0.481827	0.536891	1.38038	0.0955141	0.115357
5	17	7.46	0.0315367	0.422351	0.310691	2.15989	0.45485	0.46916		5	15	13.5633	0.161496	0.395204	0.440541	1.71791	0.148477	0.117248
6	9	4.34333	0.0464233	0.401626	0.464375	2.01946	0.163626	0.158239		6	10.3333	3.8	0.158621	0.433889	0.652151	2.28746	0.155842	0.209113
7	13	5.42333	0.118283	0.478263	0.390931	2.55977	0.440655	0.448671		7	16.3333	6.75667	0.0951913	0.483074	0.577907	1.37372	0.101832	0.108678
8	9	6.15	0.11805	0.44077	0.432004	2.89262	0.389076	0.429711		8	10.3333	4.49667	0.142028	0.558628	0.47246	1.11159	0.0644046	0.0968704
9	11.6667	5.4	0.1822	0.297334	0.412016	3.13994	0.386402	0.436145		9	10.3333	4.88667	0.130548	0.395176	0.44117	1.44301	0.101514	0.120822
10	9.66667	11.1833	0.167628	0.33107	0.48483	3.18264	0.418929	0.390927		10	8.33333	4.86333	0.167652	0.322948	0.415689	2.04846	0.0813873	0.21266
11	14.3333	7.48667	0.167004	0.374646	0.409584	1.40234	0.504827	0.485148		11	13	7.68333	0.144863	0.512624	0.33018	2.88188	0.12323	0.335861
12	13	8.80667	0.14575	0.300702	0.289942	2.12846	0.151326	0.187625		12	11	6.52	0.140719	0.493637	0.392416	2.74541	0.237286	0.227956

## Sheet: Controls
360° turning of inner step of more affected side(IMA)										360° turning of outer step of more affected side(OMA)
Number	Total step	Total duration	Step width	Inner step length	Outer step length	Area of COM	AP RMS distance of COM	ML RMS distance of COM		Number	Total step	Total duration	Step width	Inner step length	Outer step length	Area of COM	AP RMS distance of COM	ML RMS distance of COM
1	5.66667	3.36667	0.181977	0.51033	0.539844	3.2415	0.275087	0.333877		1	12.3333	3.05667	0.245697	0.566993	0.518339	3.07105	0.267744	0.286109
2	5	1.77333	0.231013	0.373831	0.346407	2.7441	0.229425	0.235754		2	9	3.58	0.0474103	0.447802	0.453555	2.31642	0.182498	0.192136
3	6.33333	3.49667	0.239668	0.53629	0.549885	2.39438	0.18885	0.201306		3	9	2.94	0.230124	0.528858	0.504183	2.62098	0.214041	0.223107
4	6.33333	2.74333	0.266724	0.51294	0.54195	2.76456	0.235594	0.233966		4	6.33333	2.44667	0.219069	0.505682	0.557466	2.70715	0.214678	0.241082
5	7.66667	3.24	0.1058	0.50018	0.561327	2.28109	0.178644	0.189937		5	7	3.30333	0.155103	0.515403	0.484282	2.30231	0.185632	0.186488
6	9	4.03667	0.24458	0.39911	0.461703	2.39968	0.187369	0.203708		6	9	3.58	0.102338	0.454342	0.440398	2.19484	0.172014	0.180381
7	7.66667	3.15	0.11743	0.491418	0.548989	2.706	0.224012	0.232155		7	13	4.89667	0.148841	0.476119	0.487649	2.46845	0.211043	0.193512
8	7.66667	4.14	0.0327257	0.440647	0.468493	2.85609	0.214234	0.271672		8	7	2.46	0.088288	0.392236	0.486084	2.88342	0.226742	0.269516
9	10.3333	3.78333	0.136417	0.458928	0.446983	2.50665	0.206206	0.204499		9	9.66667	3.66667	0.071575	0.491665	0.433806	2.29662	0.174196	0.19598
10	7	2.57	0.12479	0.444426	0.4255	2.75043	0.211893	0.252594		10	9	3.41667	0.211485	0.495097	0.466053	2.94947	0.234094	0.279488
11	7	3.46667	0.134974	0.531222	0.506896	3.2615	0.333778	0.370786		11	7	3.38333	0.12684	0.504597	0.56232	2.70521	0.210217	0.244626
12	9	3.17667	0.264829	0.44904	0.445698	2.10602	0.161545	0.174406		12	11	4.31	0.093407	0.458535	0.490766	2.21132	0.168406	0.185929
540° turning of inner step of more affected side(IMA)										540° turning of outer step of more affected side(OMA)
Number	Total step	Total duration	Step width	Inner step length	Outer step length	Area of COM	AP RMS distance of COM	ML RMS distance of COM		Number	Total step	Total duration	Step width	Inner step length	Outer step length	Area of COM	AP RMS distance of COM	ML RMS distance of COM
1	9	4.74333	0.21896	0.670205	0.555099	2.84666	0.236765	0.253107		1	16.3333	4.26333	0.260409	0.493367	0.515007	2.86325	0.23364	0.265468
2	10.3333	6.05333	0.110969	0.285074	0.40494	2.03637	0.156807	0.166233		2	9	5.12333	0.1649	0.412925	0.428673	2.28672	0.18206	0.18607
3	8	9.27	0.08697	0.441869	0.518133	2.51771	0.187573	0.225124		3	8.33333	3.78667	0.195632	0.556029	0.498948	2.28715	0.176312	0.192492
4	8.33333	3.81	0.185883	0.536131	0.512265	2.30969	0.172261	0.199778		4	7	3.5	0.0480727	0.458028	0.513358	2.004	0.171937	0.134232
5	9	3.21667	0.0937733	0.58619	0.503823	1.99757	0.155943	0.159997		5	8.33333	7.41	0.019693	0.457776	0.537912	2.01374	0.153235	0.165279
6	10.3333	9.51	0.187492	0.391608	0.428276	1.98457	0.159176	0.153688		6	11	8.05667	0.024981	0.481535	0.412608	2.05136	0.152057	0.172053
7	13.6667	5.08333	0.11224	0.53822	0.50346	2.59792	0.214043	0.221464		7	16.3333	5.89667	0.139877	0.50017	0.461727	2.57307	0.212312	0.214634
8	12.3333	8.54667	0.156922	0.528216	0.472242	3.32473	0.19155	0.479051		8	11	6.74667	0.171801	0.665468	0.469864	2.39752	0.19182	0.199791
9	13	5.2	0.12096	0.509856	0.406081	2.2553	0.150305	0.207811		9	11.6667	6.03	0.110644	0.513171	0.39419	2.05515	0.152303	0.173272
10	9	3.56	0.206814	0.386768	0.428665	2.38563	0.168471	0.215757		10	9	3.46333	0.127535	0.430911	0.443276	2.32912	0.191717	0.177928
11	14	12.7	0.240546	0.613292	0.515412	3.03287	0.252258	0.285632		11	9	4.50667	0.141784	0.53006	0.471825	2.51473	0.203405	0.21115
12	10.3333	3.86333	0.224106	0.453727	0.492323	2.49644	0.195267	0.215058		12	13.6667	6.32667	0.079289	0.413524	0.455642	2.55792	0.217551	0.206347
