# Supplementary material for: Turning Characteristics of the More-Affected Side in Parkinson’s Disease Patients with Freezing of Gait
Source: Sensors (Basel). 2020 May 30;20(11):3098. doi: 10.3390/s20113098 (PMC7309092; doi:10.3390/s20113098)
Supplement: Supplementary file 1 [file sensors-20-03098-s001.zip › Supplementary file S3. List of levodopa-equivalent dose.xlsx]

## Sheet: LED
Freezers				Non-freezers
Participant	Levodopa-equivalent dose(LED) List	Total LED(mg)		Participant	Levodopa-equivalent dose(LED) List	Total LED(mg)
Participant_1	PK-Merz100mg 1T QID Sinemet CR 50/200mg IT TID Mirapex ER 0.75mg 1T BID Madopar 125mg 0.5T BID Madopar 125mg 1T QD Azilect 1mg 1T QD	1270		Participant_1	Madopar 125mg 1T TID	300		QD : Once a day
Participant_2	Sinemet CR 50/200mg 2T QID Madopar 125mg 1T QID Requip PD 8mg 1T BID Requip 4mg 1T BID	1920		Participant_2	Madopar 125mg 1.5T TID	450		BID : Twice a day
Participant_3	Stalevo 150/37.5/200mg 1T TID PK-Merz 100mg 1T TID Requip PD 8mg 1T BID	985		Participant_3	Mirapex ER 1.5mg 1T BID Madopar 125mg 0.5T BID Madopar 125mg 1T QD	500		TID : Three times a day
Participant_4	Requip PD 8mg 2T QD Azilect 1mg 1T QD Stalevo 150/37.5/200mg 1T QD Requip PD 2mg 1T QD Stalevo 150/37.5/200mg 1T TID	1330		Participant_4	Perkin 25/250mg 1T TID Mirapex ER 0.75mg 1T BID	900		QID : Four times a day
Participant_5	Sinemet CR 50/200mg 1T TID	420		Participant_5	Sinemet CR 50/200mg 1T 5	700
Participant_6	Sinemet CR 50/200mg 1T QID PK-Merz 100mg 1T QID Azilect 1mg 1T QD	1060		Participant_6	Stalevo 150/37.5/200mg 1T TID Azilect 1mg 1T QD	685
Participant_7	Stalevo 150/37.5/200mg 1T TID Sinemet CR 50/200mg 1T QD	725		Participant_7	Perkin 25/100mg 1T TID Azilect 1mg 1T QD	400
Participant_8	Sinemet CR 50/200mg 1T QID Madopar 250mg 1T QID	1360		Participant_8	Sinemet CR 50/200mg 1T TID Mirapex ER 0.75mg 1T BID Azilect 1mg 1T QD	670
Participant_9	PK-Merz 100mg 1T TID Madopar 250mg 1T TID	900		Participant_9	Stalevo 150/37.5/200mg 1T BID Stalevo 200/50/200mg 1T QD	950
Participant_10	Perkin 25/100mg 2T 6 Mirapex 0.5mg 1T 5 Sinemet CR 50/200mg QD	1590		Participant_10	Perkin 25/250mg 1T TID Sinemet CR 50/200mg 1T QD Azilect 1mg 1T QD	990
Participant_11	Sinemet CR 50/200mg 1T QID PK-Merz 100mg 1T QID Mirapex ER 1.5mg 1T BID Mirapex ER 0.75mg 1T BID	1410		Participant_11	Madopar 250mg 1T TID Azilect 1mg 0.5T QD	650
Participant_12	Requip PD 8mg 1T BID Azilect 1mg 1T QD Madopar HBS 1C QID	740		Participant_12	PK-Merz 100mg 1T TID Madopar 250mg 1T TID Azilect 1mg 1T QD	1000
	Mean	1142.5			Mean	682.917
	STD	418.197			STD	239.17
